# Supplementary material for: Deletion of LBR N-terminal domains recapitulates Pelger-Huet anomaly phenotypes in mouse without disrupting X chromosome inactivation
Source: Commun Biol. 2021 Apr 12;4:478. doi: 10.1038/s42003-021-01944-2 (PMC8041748; doi:10.1038/s42003-021-01944-2)
Supplement: Supplementary file 5 — Supplementary Data 2 [file 42003_2021_1944_MOESM5_ESM.xlsx]

## Sheet: Fig2
Fig 2A
M				F				Total
WT	Het	KO	Total	WT	Het	KO	Total
2	2	2	6	0	1	0	1	7
1	3	2	6	0	1	0	1	7
0	0	0	0	0	1	0	1	1
0	1	2	3	1	2	0	3	6
0	2	1	3	4	3	2	9	12
2	1	1	4	0	0	2	2	6
1	1	0	2	0	0	0	0	2
2	0	0	2	0	0	0	0	2
1	1	1	3	2	0	0	2	5
1	0	1	2	2	0	0	2	4
2	0	0	2	0	1	1	2	4
0	0	1	1	0	0	0	0	1
1	4	1	6	2	2	0	4	10
0	3	0	3	0	2	2	4	7
1	3	0	4	0	4	2	6	10
0	2	0	2	1	0	1	2	4
2	3	0	5	1	1	0	2	7
2	1	0	3	0	2	1	3	6
1	0	0	1	0	0	0	0	1
2	2	0	4	1	0	1	2	6
0	2	2	4	1	2	0	3	7
0	4	0	4	0	1	0	1	5
2	4	0	6	1	0	0	1	7
2	1	0	3	0	0	0	0	3
1	3	2	6	1	0	0	1	7
0	3	2	5	0	2	1	3	8
2	3	1	6	2	1	0	3	9
2	0	2	4	1	1	0	2	6
1	2	4	7	0	3	0	3	10
1	1	1	3	0	1	0	1	4
0	1	0	1	0	0	0	0	1
2	4	0	6	0	2	0	2	8
1	2	0	3	1	2	1	4	7
0	0	2	2	1	3	0	4	6
2	1	2	5	1	2	0	3	8
1	1	0	2	0	0	0	0	2
0	1	0	1	0	0	1	1	2
0	0	1	1	0	0	0	0	1
0	3	1	4	0	1	3	4	8
0	1	0	1	3	0	0	3	4
1	0	3	4	0	2	1	3	7
0	0	2	2	1	2	0	3	5
0	1	0	1	0	0	0	0	1
1	2	1	4	0	3	1	4	8
2	1	0	3	1	0	0	1	4
1	2	1	4	1	1	1	3	7
2	3	0	5	0	3	1	4	9
0	4	2	6	2	1	0	3	9
1	1	1	3	1	1	1	3	6
0	2	0	2	1	4	1	6	8
1	1	2	4	1	1	1	3	7
2	3	1	6	1	3	0	4	10
3	0	0	3	3	2	2	7	10
0	1	1	2	1	2	3	6	8
1	0	2	3	0	1	2	3	6
2	1	1	4	1	1	0	2	6
1	1	0	2	1	0	2	3	5
1	0	1	2	0	3	0	3	5
1	0	0	1	0	0	0	0	1
0	0	1	1	0	1	0	1	2
0	1	0	1	1	2	0	3	4
0	3	0	3	0	1	0	1	4
0	2	1	3	0	0	1	1	4
0	0	0	0	0	3	2	5	5
0	2	1	3	0	2	2	4	7
0	1	1	2	1	1	0	2	4
0	2	1	3	1	3	1	5	8
58	100	55	213	44	84	40	168	381

## Sheet: Fig 3
Fig 3C			Fig. 3B
sample	value	gene
WT.1	0.479802	Tsx		KO.1/3	WT.1/3
WT.2	0.969324		Xi-lamina distance	1177.77	2043.13
WT.3	0.414946		Xi-lamina distance SEM	98.086	114.163
NT.KO.1	1
NT.KO.2	1
NT.KO.3	1
WT.1	1.23302	Cdkl5
WT.2	0.71018
WT.3	1.31452
NT.KO.1	1
NT.KO.2	1
NT.KO.3	1
WT.1	0.662768	MeCp2
WT.2	0.348899
WT.3	0.593317
NT.KO.1	1
NT.KO.2	1
NT.KO.3	1
WT.1	1.19349	Dlg3
WT.2	1.32392
WT.3	1.29934
NT.KO.1	1
NT.KO.2	1
NT.KO.3	1
WT.1	0.663151	Maged2
WT.2	1.0386
WT.3	0.825217
NT.KO.1	1
NT.KO.2	1
NT.KO.3	1
WT.1	0.757924	Rnf12
WT.2	1.31772
WT.3	1.02186
NT.KO.1	1
NT.KO.2	1
NT.KO.3	1
WT.1	0.930838	Taf9b
WT.2	2.38781
WT.3	1.13648
NT.KO.1	1
NT.KO.2	1
NT.KO.3	1
WT.1	1.1838	Ddx3x
WT.2	0.656308
WT.3	1.15118
NT.KO.1	1
NT.KO.2	1
NT.KO.3	1
WT.1	0.633209	Car5b
WT.2	0.676506
WT.3	1.02414
NT.KO.1	1
NT.KO.2	1
NT.KO.3	1
WT.1	0.671698	Kdm5c
WT.2	0.141301
WT.3	0.616064
NT.KO.1	1
NT.KO.2	1
NT.KO.3	1
WT.1	0.929476	Mid1
WT.2	0.25492
WT.3	1.30975
NT.KO.1	1
NT.KO.2	1
NT.KO.3	1
WT.1	0.734917	Eif2s3x
WT.2	0.486356
WT.3	0.787607
NT.KO.1	1
NT.KO.2	1
NT.KO.3	1
WT.1	0.666035	Shhroom4
WT.2	0.172958
WT.3	0.887301
NT.KO.1	1
NT.KO.2	1
NT.KO.3	1
WT.1	0.73501	Nkap
WT.2	0.637154
WT.3	0.620102
NT.KO.1	1
NT.KO.2	1
NT.KO.3	1

## Sheet: Fig S4
Supplementary 4B				Supplementary 4C
sample	value		sample	value
WT.1	0.866297		WT.1	11.9987	Nestin
WT.2	0.798016		WT.2	9.8162
WT.3	0.866667		WT.3	10.3765
NT.KO.1	0.832674		NT.KO.1	6.78265
NT.KO.2	0.874883		NT.KO.2	10.1012
NT.KO.3	0.803991		NT.KO.3	9.38747
			UND	1
			UND	1
			UND	1
			WT.1	0.407802	Oct3/4
			WT.2	0.697586
			WT.3	0.63609
			NT.KO.1	0.319842
			NT.KO.2	0.342308
			NT.KO.3	0.303273
			UND	1
			UND	1
			UND	1
			WT.1	0.0386175	Sox2
			WT.2	0.0766674
			WT.3	0.0541203
			NT.KO.1	0.0311037
			NT.KO.2	0.0429105
			NT.KO.3	0.0321542
			UND	1
			UND	1
			UND	1
