# Supplementary material for: Deletion of LBR N-terminal domains recapitulates Pelger-Huet anomaly phenotypes in mouse without disrupting X chromosome inactivation
Source: Commun Biol. 2021 Apr 12;4:478. doi: 10.1038/s42003-021-01944-2 (PMC8041748; doi:10.1038/s42003-021-01944-2)
Supplement: Supplementary file 6 — Supplementary Data 3 [file 42003_2021_1944_MOESM6_ESM.xlsx]

## Sheet: Sheet1
Primer name	sequence (5'-3')
MeCP2ACF1	GGAGAGAGGGCTGTGGTAAA
MeCP2ACR1	TCTGGGGAGTCACATGTCAC
TsixF	CACGTGTACCCGTGCGTCCA
TsixR	AGGACAGAGTGAAAATCCGGA
Ddx3x-F	ACCCCTATCCCAAACTGCAT
Ddx3x-R	TCATGACTGGAATGGCTTGT
Car5b-F	CGAGCCTTACCTCCACTCTG
Car5b-R	ATCACAGCCAAGCCATTTTC
Kdm5c-F	ACCTCACCCAAGACCTTCCT
Kdm5c-R	CAGCCCCATACTCCACAGTT
Eif2s3x-F	CTTTATCAGGGGCAGAGCAG
Eif2s3x-R	AGCCTCAGACACCCAGTGTT
Shroom4-F	ACCATGTGACCTCCACTTCC
Shroom4-R	AACCTTTGTCATGGGCTTTG
Mid1-F	AGCCTGTGGAGTCCATCAAC
Mid1-R	GCTTTCAGGCACTCATCACA
2610029G23Rik-F	CTTTGGTTCAGTGATGCCCT
2610029G23Rik-R	TCAGCCTCTCAGGTATTGGAA
RlimEx1Ex2qRTF	TCTCTTGCCCGGGTTTAGAG
RlimEx1Ex2qRTR	AAAGCCTCTTCCCGATCCAA
Cdkl5F	AGACTCACCACAGATCCAACA
Cdkl5R	CTGGGTGCTTGCTTGGTAG
Maged2F	GAGGCTGAGACTTCGAGAGG
Maged2R	ATCTGCACCACTCTCGCTT
Dlg3F	CAGCATCCACCTCAACGATA
Dlg3R	CAAGATAACCCAGGCTGGAA
Taf9bF	TGATGGCACAGATCCTGAAG
Taf9bR	GGCATCAACAGTGGGTTTCT
NkapF	GGCAAGCGTATCCCAAGAAG
NkapR	AGGGCTCTCTTCTCATCAGC
GapdhF	TGTCGTGGAGTCTACTGGTG
GapdhR	TTCACACCCATCACAAACAT
